# Supplementary material for: Spinal neural tube closure depends on regulation of surface ectoderm identity and biomechanics by Grhl2
Source: Nat Commun. 2019 Jun 6;10:2487. doi: 10.1038/s41467-019-10164-6 (PMC6554357; doi:10.1038/s41467-019-10164-6)
Supplement: Supplementary file 3 — Source Data file [file 41467_2019_10164_MOESM3_ESM.xlsx]

## Sheet: Figure 1
Figure 1A
	PNP length (mm)		Each data represents an individual embryo
Somite stage	+/+
10-12	0.65	0.625	0.5	0.65	0.625	0.675	0.625
13-15	0.65	0.65	0.625	0.65	0.625	0.625	0.625	0.625	0.75	0.75
16-18	0.625	0.45	0.6	0.55	0.525	0.525	0.5	0.65	0.65	0.55	0.525	0.575	0.5	0.525	0.525	0.525	0.75	0.625	0.75	0.625	0.525
19-21	0.5	0.55	0.5	0.6	0.5	0.5	0.6	0.625	0.5	0.75	0.625	0.5
	Axd/+
10-12	0.8	0.75	0.6	0.75	0.75	0.75	0.875	0.775	0.525	0.75	0.875	0.75	0.75	0.875	0.625	0.9	0.725	1
13-15	0.9	0.875	0.75	0.45	0.75	0.425	0.625	0.8	0.5	0.75	0.925	0.775	0.75	0.9	0.75	0.75	0.75	0.75	0.625	0.75	0.775	0.775	0.875	0.9	0.65	0.9	0.8	0.85	0.7	0.85	0.875	0.875	0.75	0.875	0.9	0.825	0.875	0.875
16-18	0.65	0.55	0.875	0.65	0.75	0.875	0.375	0.775	0.75	0.725	1	0.85	0.875	0.625	0.675	1	0.75	0.875	0.75	0.75	0.5	0.75	0.875	0.725	0.625	0.775	0.875	0.9	0.75	0.875	0.75	0.75	0.775	0.65	0.75	0.775	0.775	0.75	1	0.75	0.775	0.875	0.75
19-21	0.7	0.75	0.725	0.45	1	0.75	0.825	0.8	0.875	0.775	0.8	0.85	0.725	0.75	0.8	0.675	0.65	0.875	0.875	0.75	0.775	0.75
	Axd/Axd
10-12	0.9	0.875	0.85	0.875	1.025	1.025
13-15	0.925	0.875	1.125	1	0.8	0.875	1.175	1	1.25	1.15	1.075	0.8
16-18	0.975	0.875	0.875	0.75	1.2	1.05	0.9	1	1.075	1.125	1.15	1.075	1.125	1.025	0.775	1.125	1.1	1.05	1.25
19-21	0.75	1.125	1.45	1	1.15	1.25	1.275
	Figure 1B
	+/+
10-12	0.5	0.5	0.625	0.65	0.5	0.65
13-15	0.625	0.525	0.5	0.6	0.575	0.625	0.6	0.625	0.375	0.625	0.7	0.65	0.625	0.7	0.75	0.5
16-18	0.5	0.475	0.625	0.625	0.525	0.4	0.575	0.65	0.675	0.575	0.5	0.625	0.525	0.575	0.575	0.725	0.625	0.675	0.625	0.6	0.65	0.525	0.625	0.625	0.5	0.525	0.55	0.625	0.65	0.625	0.6
19-21	0.4	0.425	0.4	0.575	0.55	0.55	0.55	0.525	0.6	0.45	0.45	0.4	0.525	0.4	0.5	0.625	0.625	0.625	0.5	0.55	0.5	0.525	0.5	0.5	0.5	0.525
	Grhl2GT/+
10-12	0.625	0.475	0.375	0.7	0.6	0.725	0.625	0.55	0.55
13-15	0.45	0.475	0.625	0.65	0.575	0.5	0.625	0.525	0.65	0.5	0.75	0.625	0.5	0.625	0.525	0.625	0.525	0.5	0.625	0.625	0.55	0.625	0.6	0.525	0.55	0.525	0.6	0.5	0.625
16-18	0.625	0.525	0.5	0.525	0.375	0.625	0.5	0.525	0.425	0.625	0.35	0.5	0.55	0.6	0.55	0.5	0.625	0.6	0.625	0.525	0.5	0.55	0.525	0.625	0.5	0.55	0.625	0.625	0.5	0.65	0.6	0.55	0.5	0.625	0.5	0.55	0.575	0.55	0.4	0.55	0.525	0.575	0.5
19-21	0.425	0.625	0.5	0.5	0.375	0.5	0.5	0.6	0.6	0.4	0.5	0.55	0.375	0.525	0.4	0.4	0.5	0.475	0.3	0.4	0.5	0.6	0.5	0.5	0.55	0.5	0.4	0.5	0.5	0.45	0.425	0.5	0.5	0.375	0.5	0.525	0.375	0.4	0.55	0.5	0.4	0.5	0.575	0.575	0.525	0.575	0.5	0.5	0.525
	Grhl2GT/GT
10-12	0.625	0.525	0.625	0.75
13-15	0.75	0.8	0.775	0.625	0.625	0.625	0.65	0.625	0.65	0.675	0.725
16-18	0.55	0.525	0.5	0.875	0.75	0.65	0.75	0.8	0.575	0.675	0.6	0.625	0.625	0.625	0.625	0.575	0.625	0.55	0.5	0.75	0.55	0.875	0.65	0.75	0.7	0.65	0.65	0.7	0.775	0.6	0.625	0.625	0.55	0.75	0.625	1	0.575	0.75	0.575	0.625	0.55	0.775	0.7	0.7
19-21	0.7	0.725	0.775	0.875	0.75	0.775	0.875	0.875	0.75	0.75	0.8	0.7	0.775	0.65	0.5	0.975	0.775	0.725	0.8	0.75	0.625	0.7	0.9	0.875	1	0.775	1.075	0.65	0.525	0.975	0.65	0.75	0.65
Figure 1G
Angle at closure point
+/+								Axd/Axd
84.506	86.388	65.248	89.214	95.132				63.85	62.153	83.197	47.617	80.116	62.853	50.712	58.378
Figure 1N
Angle at closure point
Grhl2+/+					Grhl2GT/GT
40.321	60.02	84.016	79.781		107.273	90.83	105.795	93.726
[truncated: 6 more columns]

## Sheet: Figure2
Figure 2A	Relative expression of Grhl2 (qRT-PCR)			Each value represents an individual sample (3 replicate wells).
	+/+
	1.57528	0.711134	1.01835	1.09479	0.68649	1.16635
	Axd/Axd
	5.38451	4.6739	3.41158	3.15304	3.73904	3.6132
Figure 2B	Grhl2+/+
	0.958928	0.993298	1.04041	1.15011	0.826151	1.06201
	Grhl2GT/GT
	0.011872	0.014677	0.020723	0.009042	0.020467	0.015055
Figure 2C
Figure 2D

## Sheet: Figure 3
Figure 3B			Genotype							Genotype
	+/+ (samples: individual PNP region)							Axd/Axd
Target mRNA	1	2	3	4	5	6		1	2	3	4	5	6
Cdh1	1.20119	0.958296	0.905543	0.94429	0.950166	1.06924		1.64227	1.57452	1.22197	1.30202	1.44897	1.47055
EpCAM	1.01941	0.908371	0.927767	1.05739	1.03178	1.0669		2.18865	2.68446	1.58147	2.16105	2.39453	2.78602
Cldn3	0.910804	0.911552	1.01122	1.14091	0.978514	1.06692		2.04354	2.03934	1.21991	1.80011	1.9077	1.85116
Cldn4	1.07818	0.727195	1.03213	1.40115	0.727905	1.21162		2.54395	1.98753	1.57882	2.10131	2.09998	1.90602
Cldn6	1.03579	0.992098	0.898379	1.02436	1.10222	0.959384		1.69844	1.68071	1.12132	1.58333	1.42793	1.58132
Cldn7	0.962523	1.09978	0.895859	0.983497	1.1921	0.89941		1.3884	1.43657	1.07749	1.19713	1.16422	1.22829
Cldn8	1.11401	0.942156	0.909918	0.990852	0.798673	1.32314		1.43672	1.88228	1.16214	0.94184	1.45103	1.69164
Figure 3C			Genotype							Genotype
	Grhl2+/+						Grhl2GT/GT
	1	2	3	4	5	6		1	2	3	4	5	6
Cdh1	0.96403	1.02143	1.01032	1.11069	0.869957	1.04029		0.330869	0.297498	0.312288	0.235411	0.294955	0.311232
EpCAM	1.03517	0.816383	1.1833					0.338325	0.331122	0.26693
Cldn3	0.849739	0.999585	1.04401	0.974841	0.979347	1.18118		1.02688	0.847984	1.02778	0.660136	0.770683	0.867493
Cldn4	0.982176	0.811776	1.25422					0.224754	0.208744	0.206352
Cldn6	0.962948	0.977858	0.966398	1.18272	0.926501	1.00285		0.563029	0.45182	0.56534	0.46732	0.527741	0.631072
Cldn7	0.747547	1.00959	1.11576	1.10084	0.977705	1.10335		0.535108	0.481695	0.519996	0.479504	0.585895	0.619586
Cldn8	0.889423	0.957848	1.15026	1.01206	0.794433	1.26922		0.081777	0.071673	0.077411	0.067839	0.078304	0.063226
Figure 3E
	+/+ (samples: pools of 5 PNP)			Axd/Axd (pools of 5 PNP regions)
Grhl2	1.01498	1.12841	0.873124		6.81982	6.89631	12.6065
Cdh1	0.990972	1.01172	0.997418		1.9527	2.1295	2.94463
EpCAM	0.953518	1.00127	1.04742		3.60558	5.09784	5.16163
Cldn3	1.02499	0.781555	1.24831		3.18211	2.68605	3.47613
Cldn4	1.02433	1.04373	0.935348		3.42249	3.36227	6.18269
Cldn6	1.13804	0.744474	1.1803		2.09505	1.89167	2.83832
Cldn7	1.19783	0.825753	1.01101		2.7513	2.17201	2.28698
Cldn8	0.75696	0.947186	1.39474		3.01762	1.83092	2.59177
Figure 3F (each sample is pool of 5 PNP regions from indivudal embryos)
	+/+				Axd/Axd
Grhl2	0.884409	1.11811	1.01126		2.73028	2.60407	3.30661
Cdh1	0.939416	1.06564	0.998919		0.90456	0.884273	1.01066
EpCAM	1.02478	1.04753	0.931546		1.47054	1.37018	1.61657
Cldn3	1.13041	1.54545	0.572408		4.33146	2.30098	2.79462
Cldn4	0.922836	1.11647	0.970575		1.07157	1.11355	1.47998
Cldn6	1.04638	1.06916	0.893854		1.25117	1.29662	1.51771
Cldn7	0.860515	1.17274	0.99092		1.43375	1.87404	1.46078
Cldn8	0.808891	1.23626	1.002		2.52682	1.88671	1.73049

## Sheet: Figure 6G-J
Figure 6G	Cell length/width ratio
	Grhl2+/+				Grhl2GT/GT
midline	5.25305	4.45519	4.18797		1.90551	3.09096	2.85904
lateral	3.49367	3.54356	2.6934		2.30561	2.27902	2.04949
Figure 6H	Cell length/width ratio
	+/+						Axd/Axd
midline	5.2535	3.4685	3.4343	3.4045	4.5934		2.082	2.1502	3.0435	1.8293	2.4704
lateral	2.5393	2.3528	2.5261	2.7439	2.6365		2.3593	2.0541	2.3743	2.1321	1.9248
Figure 6I	Cell dimensions
	Grhl2+/+				Grhl2GT/GT
Length	20.5412	17.5463	17.2599		13.9927	14.049	13.832
Width	4.31271	3.9595	4.81759		7.86363	5.79128	5.36674
Figure 6J	Cell dimensions
	+/+						Axd/Axd
Length	25.7824	19.013	20.5186	16.581	21.8672		13.7127	13.9243	16.3274	11.6497	11.5213
Width	4.7826	5.74629	6.17675	4.96263	5.0618		6.6354	6.95733	5.229	6.451	4.84783

## Sheet: Figure 6O-P
Figure 6O					Figure 6P
Circularity (individual cells)					Angle R-C axis (individual cells)
wt midline	axd midline	wt lateral	axd lateral		wt midline	axd midline	wt lateral	axd lateral
0.439	0.418	0.67	0.525		9.727	37.598	51.431	71.614
0.366	0.313	0.6	0.774		7.217	24.463	27.466	66.892
0.408	0.564	0.323	0.722		10.813	1.875	35.883	38.283
0.257	0.504	0.38	0.459		2.873	8.658	28.033	19.727
0.123	0.418	0.467	0.397		1.639	20.762	15.834	13.646
0.6	0.562	0.578	0.277		0.911	20.251	3.092	2.7
0.394	0.57	0.386	0.552		7.084	5.319	3.154	29.39
0.552	0.377	0.534	0.467		5.536	5.486	0.914	13.241
0.349	0.435	0.276	0.256		3.86	9.462	2.971	4.197
0.587	0.509	0.445	0.288		0.297	1.981	0.508	0.85
0.492	0.765	0.452	0.322		2.136	49.112	7.925	2.661
0.509	0.664	0.52	0.409		9.948	85.795	27.675	32.734
0.328	0.639	0.713	0.45		9.526	75.095	45.895	18.285
0.564	0.681	0.509	0.593		9.573	68.823	3.934	3.708
0.41	0.695	0.686	0.506		48.212	14.272	0.04	14.37
0.408	0.342	0.547	0.559		11.712	1.872	15.764	9.306
0.371	0.366	0.516	0.466		17.898	4.497	28.19	19.946
0.651	0.547	0.362	0.851		9.242	6.488	19.144	74.648
0.582	0.428	0.479	0.474		2.873	8.843	3.752	46.796
0.279	0.344	0.47	0.44		30.008	3.856	14.783	80.199
0.412	0.361	0.26	0.41		23.899	7.853	0.055	71.111
0.546	0.558	0.365	0.728		6.757	14.48	12.619	31.659
	0.484	0.62	0.682		6.646	1.545	13.019	70.941
	0.387	0.437	0.69		5.93	13.599	14.642	4.897
	0.618	0.238	0.68			31.777	4.802	41.876
	0.648	0.507	0.568			29.608	5.41	41.857
	0.665	0.626	0.662			23.183	3.5	75.947
		0.677	0.605				60.649	65.296
		0.541	0.74				34.62	21.294
		0.678	0.824				17.063	49.178
		0.524	0.646				26.966	37.665
		0.683	0.407				44.785	30.393
		0.586	0.675				43.114	23.033
		0.437	0.778				29.75	7.58
		0.682	0.703				32.193	86.093
		0.384	0.627				8.135	37.894
		0.561	0.629				0.395	23.504
		0.667	0.695				39.12	23.467
		0.534	0.45				12.354	27.495
		0.533	0.64				24.095	30.592
		0.506	0.402				29.485	35.332
		0.453	0.455				24.08	11.481
		0.518	0.408				30.993	1.716
		0.551	0.541				33.429	5.474
		0.616	0.587				12.038	11.639
		0.51	0.433				20.299	1.407
		0.476	0.493				15.811	12.641
		0.501	0.285				14.336	0.079
		0.467	0.511				15.547	21.349
		0.401	0.589				17.554	10.744
		0.393	0.739				25.555	31.758
		0.42	0.67				11.11	22.857
		0.648	0.676				1.513	19.878
		0.537	0.547				33.381	7.5
		0.626	0.535				16.386	7.624
		0.604	0.669				0.843	51.435
		0.656	0.754				4.238	39.406
		0.531	0.631				35.503	78.278
		0.601	0.482				5.387	76.841
		0.744	0.597				13.891	41.145
		0.5	0.651				1.19	16.564
		0.579	0.569				16.546	22.113
		0.533	0.632				16.594	31.531
		0.699	0.775				11.486	20.247
		0.501	0.775				34.471	11.523
		0.646	0.457				45.268	9.206
		0.619	0.703				33.234	49.564
		0.457	0.545				79.652	39.199
		0.649	0.514				64.512	13.709
		0.72	0.537				10.959	16.558
		0.701	0.498				51.769	9.519
		0.717	0.345				18.746	8.21
		0.7	0.553				48.303	23.607
		0.665	0.602				3.083	7.006
		0.382	0.523				28.566	6.027
		0.385	0.671				27.46	78.458
		0.468	0.702				19.212	25.497
		0.705	0.794				53.059	31.65
		0.639	0.782				44.092	69.883
		0.677	0.429				89.524	10.634
		0.516	0.677				30.499	5.491
		0.533	0.691				85.221	9.775
		0.601	0.51				84.621	20.776
		0.498	0.547				9.753	28.091
		0.647	0.609				22.5	22.839
		0.627	0.56				2.447	30.959
		0.739	0.422				20.603	37.751
		0.726	0.461				88.363	44.438
		0.451	0.723				30.487	39.372
		0.466	0.381				27.339	2.734
		0.563	0.237				15.5	2.987
		0.635	0.763				17.818	25.067
		0.313	0.708				18.022	61.068
		0.472	0.453				6.237	83.048
		0.354	0.734				1.253	62.639
		0.446	0.674				5.488	17.046
		0.323	0.614				2.886	13.865
		0.548	0.624				1.327	63.595
		0.783	0.536				21.444	34.746
		0.64	0.632				0.059	18.522
		0.557	0.778				7.313	47.765
		0.606	0.695				57.229	30.695
		0.496	0.548				68.647	48.05
		0.395	0.663				22.16	67.898
		0.628	0.815				24.138	81.394
		0.657	0.772				44.676	15.859
		0.697	0.671				21.296	35.529
		0.636	0.711				22.279	72.708
		0.652	0.463				60.791	64.201
		0.562	0.736				28.089	55.224
		0.748	0.666				60.033	47.688
		0.594	0.658				47.818	49.073
		0.696	0.744				27.115	2.264
		0.632	0.736				5.377	19.581
		0.49	0.778				9.202	14.758
		0.612	0.822				43.45	52.966
		0.692	0.653				43.305	41.87
		0.613	0.663				28.398	24.498
		0.653	0.63				44.784	60.996
		0.521	0.522				74.949	6.624
		0.651	0.599				0.253	30.66
		0.574	0.623				83.519	25.921
		0.573	0.719				35.312	47.526
		0.624	0.434				14.581	71.092
		0.675	0.649				39.192	29.203
		0.625	0.646				13.145	31.537
		0.613	0.355				24.678	24.377
		0.512	0.46				33.039	12.24
		0.736	0.539				60.884	46.298
		0.654	0.745				11.667	17.108
		0.665	0.689				22.081	22.201
		0.732	0.761				36.959	82.641
		0.717	0.573				81.945	88.334
		0.653	0.712				9.161	51.119
		0.489	0.462				4.67	46.759
		0.414	0.498				12.529	31.213
		0.54	0.321				37.476	22.501
		0.576	0.321				0.063	24.03
		0.537	0.409				6.419	19.258
		0.667	0.407				40.137	0.415
		0.5	0.476				10.371	1.809
		0.753	0.218				71.739	8.824
		0.655	0.399				84.555	11.667
		0.591	0.552				59.804	22.513
		0.553	0.812				23.303	29.009
		0.458	0.639				36.913	19.6
		0.448	0.657				50.962	30.269
		0.709	0.756				76.795	51.583
		0.461	0.571				44.982	81.339
		0.417	0.743				28.65	15.081
		0.499	0.776				14.5	73.063
		0.541	0.772				67.967	83.967
		0.791	0.717				80.743	66.539
		0.729	0.735				52.11	15.521
		0.607	0.386				36.937	4.39
		0.692	0.454				30.648	50.734
		0.584	0.68				67.362	52.347
		0.547	0.667				89.235	2.687
		0.76	0.378				24.539	15.611
		0.737	0.716				4.797	46.1
		0.56	0.599				64.206	80.294
		0.625	0.679				38.113	30.049
		0.606	0.398				69.014	21.503
		0.672	0.625				81.935	16.89
		0.662	0.762				17.873	27.373
		0.585	0.581				28.401	51.588
		0.549	0.67				15.767	4.013
		0.381	0.763				29.222	12.363
		0.424	0.533				10.664	4.778
		0.532	0.737				29.098	79.217
		0.515	0.673				20.174	24.065
		0.258	0.768				8.464	82.164
		0.484	0.55				23.692	34.731
		0.746	0.558				61.305	21.868
		0.515	0.704				17.156	8.188
		0.287	0.498				16.032	7.713
		0.526	0.596				19.589	32.865
		0.32	0.639				14.514	17.716
		0.584	0.543				2.076	15.373
		0.301	0.688				22.253	34.044
		0.472	0.53				15.932	2.981
		0.491	0.582				10.545	15.161
		0.5	0.783				32.435	6.077
		0.711	0.485				67.19	32.216
		0.656	0.622				81.623	33.108
		0.631	0.657				85.044	11.132
		0.767	0.791				35.542	17.981
		0.721	0.777				56.385	28.553
		0.796	0.531				12.577	16.237
		0.583	0.477				76.695	30.01
		0.618	0.612				21.027	31.06
		0.608	0.508				2.778	5.838
		0.658	0.631				82.125	31.415
		0.598	0.444				53.284	82.757
		0.594	0.744				58.244	89.475
		0.627	0.525				34.576	10.525
		0.519	0.465				6.29	4.11
		0.479	0.705				5.507	28.682
		0.39	0.534				14.37	9.906
		0.723	0.774				4.495	18.715
		0.354	0.76				31.815	12.356
		0.646	0.583				44.168	26.543
		0.681	0.605				15.012	13.848
		0.527	0.574				6.605	10.273
		0.561	0.426				4.146	2.129
		0.682	0.379				36.603	5.919
		0.719	0.454				12.335	50.734
		0.5	0.443				70.379	51.506
		0.603	0.361				54.064	3.45
		0.509	0.7				37.32	81.44
		0.561	0.734				0.713	62.781
		0.441	0.734				20.604	57.522
		0.719	0.564				27.105	55.316
		0.533	0.596				20.392	44.143
		0.578	0.657				16.547	9.225
		0.802	0.687				11.077	80.324
		0.57	0.671				48.846	13.387
		0.619	0.713				22.492	15.354
		0.799	0.749				53.632	52.121
		0.667	0.594				22.057	12.638
		0.383	0.669				7.998	6.634
		0.464	0.591				0.962	86.657
		0.407	0.681				21.171	50.798
		0.376	0.425				12.772	2.004
		0.465	0.73				22.104	14.384
		0.393	0.747				2.513	28.735
		0.616	0.694				12.643	15.353
		0.605	0.641				22.064	51.538
		0.472	0.743				44.637	36.226
		0.712	0.59				15.338	16.63
		0.527	0.614				20.389	48.246
		0.286	0.458				10.595	3.584
		0.583	0.649				10.86	9.225
		0.611	0.62				2.68	13.979
		0.553	0.391				13.855	11.424
		0.639	0.662				24.731	45.57
		0.649	0.581				6.936	22.821
		0.506	0.798				14.616	58.774
		0.456	0.439				29.393	40.502
		0.454	0.498				35.876	0.581
		0.369	0.512				15.279	28.573
		0.39	0.5				12.36	22.044
		0.609	0.668				11.172	36.03
		0.379	0.619				3.811	5.197
		0.815	0.459				29.058	25.096
		0.689	0.597				6.703	27.209
		0.793	0.714				38.815	1.641
		0.68	0.653				67.179	10.528
		0.515	0.655				85.93	16.87
		0.583	0.72				60.069	50.874
		0.413	0.547				22.37	47.435
		0.337	0.342				19.627	6.453
		0.674	0.626				26.196	0.379
		0.587	0.809				21.75	19.093
		0.802	0.787				67.223	0.107
		0.523	0.44				62.76	30.68
		0.629	0.606				1.981	21.454
		0.77	0.608				21.578	5.637
		0.733	0.556				53.737	11.991
		0.688	0.763				63.221	0.92
			0.564					10.057
			0.669					37.789
			0.756					34.163
			0.414					26.664
			0.689					26.268
			0.551					27.328
			0.717					3.226
			0.673					39.094
			0.673					20.167
			0.448					8.099
			0.401					20.332
			0.754					27.02
			0.759					80.556
			0.658					35.479
			0.505					27.946
			0.491					15.148
			0.531					39.815
			0.484					12.725
			0.587					15.938
			0.473					13.918
			0.78					16.227
			0.725					30.029
			0.687					35.697
			0.584					15.734
			0.54					9.644
			0.667					44.555
			0.45					31.487
			0.316					29.955
			0.812					2.735
			0.624					48.911
			0.759					18.63
			0.733					22.41
			0.606					25.433
			0.76					1.278
			0.411					26.439
			0.44					24.724
			0.766					6.658
			0.577					21.261
			0.615					29.579
			0.558					43.323
			0.694					74.581
			0.582					12.476
			0.693					13.813
			0.443					4.558
			0.511					0.344
			0.559					60.613
			0.73					89.304
			0.601					6.618
			0.72					38.517
			0.83					0.818
			0.713					76.447
			0.709					44.739
			0.527					25.736
			0.802					62.29
			0.708					80.516
			0.741					8.966
			0.588					14.155
			0.716					24.098
			0.41					22.075
			0.727					9.446
			0.718					11.543
			0.649					15.741
			0.654					10.539
			0.653					51.586
			0.477					18.291
			0.492					13.124
			0.576					34.151
			0.425					2.004
			0.637					10.315
			0.64					25.477
			0.568					39.747
			0.574					17.049

## Sheet: Figure 7
Site	WT								Axd
0.267857	35	4.5	11	8	32	38			51	87	2.5	14	29.5	3	19	8.5
0.535714	35	4.5	11	8	32	38			51	87	2.5	14	29.5	3	19	8.5
0.803571	35.5	7.5	11	8	31	38			51	85	5.5	16	30	4.5	19.5	14.5
1.07143	36	8	11.5	9	29.5	38			50.5	85	7	17	32.5	6	18.5	18
1.33929	35	10.5	13.5	10	28	36.5			51	86	7.5	17.5	31	8.5	19	21
1.60714	33.5	13	15	10	27.5	36			51	89	8.5	19.5	30.5	9	20	24
1.875	33.5	15.5	16.5	10	26.5	33			51.5	89.5	9.5	20.5	32	9.5	19.5	25
2.14286	31.5	16	19	11	26.5	33			50.5	88.5	11.5	22	30	10	19.5	25.5
2.41071	30.5	16	20	11.5	26	31.5			50	85.5	12.5	23	31	10	20	25
2.67857	28	17	21	10.5	25.5	30.5			49.5	83	13.5	24	31.5	11	20	25.5
2.94643	27.5	18.5	23	11.5	26	30			47	82	13.5	24.5	32.5	12.5	21.5	25.5
3.21429	27.5	19.5	23	11.5	26	30			46.5	83	14.5	26	33.5	14	22	26
3.48214	28	19	22	12.5	25.5	29.5			45.5	82.5	14	27	36	14	22	26.5
3.75	28	20	21	12.5	24.5	29.5			44.5	82	15	27.5	37	13.5	23	26.5
4.01786	28	21	21.5	12	25	29			43.5	81	14.5	28	37.5	14	24	25
4.28571	28	21.5	21.5	12	25	29			37.5	68.5	14.5	29.5	37.5	16	24.5	26
4.55357	28.5	21	20.5	13.5	24.5	28.5			38	65.5	16.5	29.5	38	16.5	24.5	26
4.82143	28.5	22	20.5	13.5	23.5	28			36.5	62.5	18.5	30.5	39	18	25.5	26
5.08929	28.5	22.5	20	13	24	28.5			37	61.5	19.5	30.5	40.5	18.5	26	27
5.35714	29.5	24	21	13.5	23.5	29.5			36.5	59.5	20	30.5	42	19.5	26.5	27.5
5.625	29.5	26	21	14	24	31			36	57.5	22	30.5	43	20	27	26.5
5.89286	30.5	27	21	16	23.5	30.5			35.5	57.5	23	32.5	44.5	20.5	29.5	26
6.16071	30	28.5	21	17	23.5	31.5			35.5	56.5	24	32	44.5	21.5	31	27
6.42857	30.5	28.5	21	17	22.5	31			35	55.5	25	32	46.5	21.5	33	27
6.69643	30.5	28	21.5	18.5	22.5	32			34.5	54.5	25.5	32	47	21.5	33.5	27.5
6.96429	30.5	30	21.5	20	22	32.5			34.5	48.5	26.5	33	48.5	21.5	33.5	27.5
7.23214	31	31	22	20	22	32			35	48.5	27	33	53.5	22	34	28
7.5	30.5	32.5	22	21	21	32			35.5	49	27.5	32	53.5	23	33.5	29
7.76786	31	32	21.5	22	20	32.5			35	49	28.5	33	53.5	23.5	34.5	32.5
8.03571	31	31	22	23	20	32.5			35.5	47.5	29	33.5	53	24	35.5	35.5
8.30357	31	30.5	22.5	24	21	31.5			36.5	47	30	34	53	25	36.5	36.5
8.57143	32	30.5	23	26.5	21.5	31			36.5	46.5	30.5	35	53	25	37	37
8.83929	32.5	30.5	22.5	27	21.5	31			35.5	46	30	35.5	54	25.5	37.5	39.5
9.10714	32.5	30.5	23	27.5	20	31			36	45.5	30.5	36	54.5	25	37	42
9.375	32.5	30.5	23.5	28	21	31			36	45	30	36	55.5	25.5	36.5	43.5
9.64286	33	29.5	24	28	19.5	31			34.5	44	30.5	35.5	56	26	37	42.5
9.91071	33	30	24	26.5	19.5	31			35.5	43.5	30	36	56.5	26	37	44
10.1786	33	31	24	27	21	30.5			35.5	44.5	30.5	35	56.5	25	36.5	48
10.4464	33.5	33	23	27.5	21	30			36	43.5	30	36	57.5	26	36	48
10.7143	34.5	33.5	22.5	27.5	24.5	30.5			35.5	44	31	36	57.5	25.5	36	48.5
10.9821	34.5	34.5	26	27.5	26.5	31			35	43.5	31	36	58.5	26	36	49
11.25	36	35.5	27.5	27	27	31			34.5	44	31	35.5	58	26	35.5	50
11.5179	36.5	35	26.5	28.5	27	31.5			35.5	44	31	35	58.5	26	37	49.5
11.7857	37.5	35.5	26.5	27	27	31.5			35.5	45	31.5	34.5	58.5	25.5	37.5	50.5
12.0536	37.5	36.5	25	27	29	32			35	44	31	34	58.5	26	37.5	50.5
12.3214	38.5	37	25.5	26	29	32.5			33.5	44.5	31.5	33.5	57.5	26	37.5	51
12.5893	39	38.5	24.5	26	29	33			33	45	32	32.5	57	26	38	50.5
12.8571	39	40.5	24	26	29	32.5			33.5	44.5	32	32	57	25.5	37.5	51
13.125	39.5	40.5	24	26.5	29	33.5			34	45	33.5	32	55.5	25	37.5	51.5
13.3929	39.5	40.5	23	27	30	34			37	45.5	35.5	32	55.5	25	38	51.5
13.6607	38.5	40.5	23	27.5	29.5	35			38	45.5	37	32	54.5	25.5	37.5	51.5
13.9286	38.5	40	22.5	28.5	29	35			38	46.5	38	31	53.5	25.5	37.5	51
14.1964	40	40	23	29	29	35			38.5	47	38.5	31	53.5	26	38	51
14.4643	40	39.5	22.5	29.5	28.5	34.5			38	47	39	32	53	26.5	38	50.5
14.7321	39	40	22.5	30	28	34.5			39	46.5	40	32	52	26.5	37.5	50
15	38.5	39	22.5	30.5	27.5	35			39.5	47	42	32	50.5	28	37	48.5
15.2679	37.5	39	22	31	27.5	35			39.5	47	43	32.5	50.5	28	37	47.5
15.5357	38	38.5	22	31	29	35			39.5	47	43.5	32.5	49.5	29.5	37.5	46.5
15.8036	38	38.5	22	31.5	28.5	34			38.5	46	43.5	30.5	49.5	29	37.5	46
16.0714	36.5	38	22	31.5	28	34.5			38.5	46	44	31	48	29	37.5	45.5
16.3393	36.5	38	22.5	32.5	28	35.5			38	47	44.5	31	48	28.5	38.5	45
16.6071	36.5	37	22.5	34	28	35.5			38	46	44.5	31.5	48.5	28.5	37.5	45.5
16.875	36	37.5	23	36	28	36			38	46	44.5	31.5	49	28	37	44.5
17.1429	35.5	38.5	22.5	36	28.5	36.5			39	48	44.5	30.5	49	28	36	44
17.4107	35	39.5	23	36.5	29	37			38.5	48.5	45	30.5	49	28	37.5	43.5
17.6786	35.5	39.5	22.5	37.5	29.5	37.5			38.5	48.5	44.5	31	48.5	26.5	37	43.5
17.9464	35.5	39.5	22.5	39.5	29	38.5			38.5	49.5	45	31	48.5	25.5	37	43.5
18.2143	36	40	23	41	30	38.5			38.5	49.5	45	31	49	25	37	43
18.4821	36.5	40.5	23	41	29	38.5			38	50	44.5	30	49	24.5	36.5	42.5
18.75	36.5	40	22.5	41	29	37.5			37	50.5	44	30	49.5	24	37	42
19.0179	36.5	40.5	23.5	41	28	37.5			36	49	43.5	30	50	24	36.5	42
19.2857	36.5	41.5	24	40.5	28.5	37			36	49	42.5	30	51	23.5	36.5	42
19.5536	36	42	23.5	40	29	37.5			36	48	42.5	30	51.5	23.5	35.5	42
19.8214	36	42	24	39.5	28.5	37			35.5	48	43	30.5	51.5	23	34.5	41.5
20.0893	36	42.5	23.5	39	28.5	36.5			33	48.5	44	31	52	23.5	34.5	42
20.3571	35.5	42.5	23.5	39	28.5	36.5			32.5	48.5	44	31	52.5	23.5	34	42
20.625	35.5	42	24	40	27.5	36.5			32.5	49.5	44.5	32	52.5	23	33.5	41
20.8929	35.5	43.5	24.5	40.5	27.5	36			32.5	49.5	45	31	53.5	22.5	34	41
21.1607	34.5	44	24.5	42	27	36			32	51	45.5	31.5	53	21.5	34	41.5
21.4286	34.5	44.5	24	42.5	27	36.5			32	50.5	46	30.5	53	21.5	34	41
21.6964	34.5	45	24	43	25.5	35.5			33.5	50	46.5	30.5	53	21.5	33.5	40.5
21.9643	33	46.5	24	43	25	34			32.5	50	46	29.5	52.5	21	33	39.5
22.2321	33	47	24	43	25.5	34.5			33.5	50.5	46	29.5	52	21.5	33.5	39.5
22.5	32.5	47.5	24	44	25.5	34.5			33	50	47	30	52	22	35	39.5
22.7679	32	48.5	24	43.5	25.5	33.5			33	50	46.5	30	52.5	22	35.5	39.5
23.0357	30.5	48.5	24	44	25.5	32.5			32.5	49.5	46.5	29.5	54.5	23	35.5	39
23.3036	29.5	48.5	24	43.5	25	31			33	49.5	46.5	28.5	55.5	23	35.5	38
23.5714	28.5	49.5	23.5	43.5	25.5	31			32.5	48	47.5	29.5	55.5	24.5	35.5	38
23.8393	27.5	49.5	23	43.5	25.5	31.5			32	47	48	29.5	56.5	25.5	36	37
24.1071	27.5	49.5	22.5	43.5	25.5	31.5			32.5	46	48	29	57	26	35.5	37.5
24.375	27.5	49.5	22	44	25.5	31			32	45	48	28.5	57.5	26.5	36	37
24.6429	26.5	49.5	22.5	43.5	25	31.5			31	45	48	28	57	27	36.5	37
24.9107	27	49.5	22	43.5	25	30.5			31.5	46	47.5	27.5	57.5	27	36.5	37.5
25.1786	28	49	22.5	43.5	25	32.5			31.5	45	47.5	28	58.5	27	36	38
25.4464	28	50.5	22.5	42.5	25.5	32.5			32	44.5	46.5	28.5	58.5	26.5	36.5	38.5
25.7143	28	50	22.5	41	25	32.5			32	45	46	28	58.5	26.5	37	40.5
25.9821	29	50.5	22.5	41	26	33.5			32.5	45.5	45	28	58	27.5	37.5	40
26.25	30.5	51	22.5	40.5	25.5	34.5			32.5	45.5	44	27	57.5	27	37	39.5
26.5179	32	51	22.5	41	25.5	35			33	45	43.5	27	57	27	37	39.5
26.7857	33	52	22.5	41.5	25.5	36			32.5	45.5	42.5	26	58	27	36	39.5
27.0536	33	52.5	21.5	41.5	24.5	36.5			32	46.5	41.5	25.5	58	27.5	36	40
27.3214	33	52.5	20.5	41.5	25	37			31.5	50	40.5	26	58	27	35	40
27.5893	33	52.5	21.5	41.5	24	36			31	50	40.5	26.5	57.5	28	35	40.5
27.8571	34	52.5	23.5	40.5	23.5	37			31	52	39	25.5	57.5	27.5	34	40.5
28.125	34	52	24	40	23.5	37			30.5	48.5	38.5	25.5	57	27	34	41
28.3929	33.5	50.5	24	39	23	36			30.5	48.5	39	25.5	57	25.5	34.5	40.5
28.6607	33	49.5	24	38.5	23	36			30.5	52.5	38	26	57.5	26.5	33	40.5
28.9286	32	49.5	24.5	38	23.5	36			30	52.5	36.5	25.5	56.5	25	33	41
29.1964	31	48.5	25	38	23	35.5			30	52	36.5	25.5	55	25	32	41.5
29.4643	30.5	48.5	25.5	37.5	22	35.5			29	52	36	25	54	24	32	41
29.7321	30	44	25.5	37.5	22.5	35			29	52.5	36	25.5	54.5	23	31.5	41
30	29.5	44.5	25.5	38	22.5	35.5			28.5	52.5	35.5	25.5	54	22.5	30.5	40.5

## Sheet: Figure 8
Figure 8B - neural fold recoil after ablation (individual embryos)
Grhl2+/+
42.699	91.522	101.139	112.284	163.599	124.901	130.476
Grhl2GT/+
124.591	50.534	83.761	146.582	128.976	157.322	85.924
Grhl2GT/GT
175.55	186.458	274.357	202.313	240.342	182.231	170.593
Figure 8D - neural fold recoil after ablation (individual embryos)
+/+
52.242	129.216	258.789	54.055	88.282	153.349
Axd/+
180.314	93.971	80.67	133.482	106.913	130.476	156.582	82.615
Axd/Axd
60.502	112.454	106.064	80.837	91.953	114.751	68.734	102.341	70.905
Figure 8G - area of wound
Fixed
537.498	583.175	360.06	487.793	354.661	590.074	187.293	723.077
Alive
3138.73	3289.56	2115.03	2327	1155.85	1765.81	1872.07	1167.25
Figure 8H - area of wound
Grhl2+/+
1794.3	1326.68	3141.61	1900.23	2564.03	2259.6
Grhl2-/-
564.091	2434.7	1764.74	1354.19	3088.32	1986.91
Figure 8I - area of wound (each value is individual embryo)
+/+
2396.22	2069.04	1903.99	1884.91	3091.91	3040.9	2802.43	2351.71	2302.81
Axd/Axd
2176.34	2207.7	2403.12	5886.05	5246.73	3364.66	7428.27	4882.6	6768.56
Figure 8J - area of wound, each value represents a single embryo
	+/+
Vehicle	1709.67	1893.74	1399.07	1800.78	1789.26	2287.44	1776.04
Blebbistatin (8h)	306.889	792.407	688.185	915.741	1132.93	510.63	1182.48	1066	587.667
	Axd/Axd
Vehicle	3970.44	3130.82	2024.33	2003.89	3083.04	3279.26	3281.59	1437.56	1385.18
Blebbistatin (8h)	1690.93	989.889	675.778	971.667	1214.7	1139	912.778	1099.56	1136.63

## Sheet: Figure 9
Figure 9E - Progression of PNP closure (mm). Each value represents an individual embryo
Treatment	+/+
DMSO	0.45	0.5	0.425	0.25	0.55	0.45	0.625	0.675	0.5
Blebbistatin	0.25	0.4	0.425	0.4	0.4	0.325
	Axd/+
DMSO	0.4	0.325	0.325	0.45	0.55	0.3	0.5	0.85
Blebbistatin	0.5	0.475	0.35	0.3	0.275	0.55	0.65	0.525
	Axd/Axd
DMSO	0	0	0.225	0.3	-0.15	-0.075
Blebbistatin	0.1	-0.25	0.1	0	0.15	0.9	0.075	-0.125	0.4	0.725	0.375	0.2	0.15
Figure 9F - PNP length (mm). Each value represents an individual embryo
	+/+
DMSO	0.5	0.4	0.525	0.45	0.525	0.375	0.625	0.75
Blebbistatin	0.375	0.275	0.45	0.35	0.525	0.4
	Axd/+
DMSO	0.5	0.625	0.825	0.675	0.7	0.7	0.75	0.65
Blebbistatin	0.4	0.15	0.5	0.5	0.625	0.375	0.275	0.275
	Axd/Axd
DMSO	1.1	0.775	1.025	0.85	1	1.125
Blebbistatin	0.65	1	0.525	1.05	0.75	0.5	0.675	0.9	0.575	0.5	0.8	0.425	0.775

## Sheet: Supplementary Figure 1
Supplementary Figure 1A
Diameter of circle drawn at closure point (each data point is one embryo)
+/+								Axd/Axd
16.981	13.489	10.904	20.206	12.414				9.803	10.291	13.045	5.033	12.196	8.899	8.7221	7.826
Supplementary Figure 1B
Diameter of circle drawn at closure point (each data point is one embryo)
Grhl2+/+					Grhl2GT/GT
8.368	11.822	12.43	11.029		23.458	16.871	24.021	18.879

## Sheet: Supplementary Figure 3
Supplementary Figure 3B - Sox17 expression
	+/+				Axd/Axd
SE	1.06647	0.957584	0.979208		2.3219	1.22807	1.5367
HG	15.6174	14.0052	15.1448		15.1597	13.906	15.955
Supplementary Figure 3C - Sox 17 expression
	Grhl2+/+					Grhl2GT/GT
SE	1.57204	1.12019	0.567864			1.19785	3.01011	1.27893
HG	14.2679	10.3648	9.10453			11.2583	9.28153	11.9374
Each value represents normalised expression (qRT-PCR) for a single sample (mean of 3 wells)
Supplementary Figure 3D - qRT-PCR data
cDNA target	Grhl2+/+				Grhl2GT/GT
Grhl2	1.06423	1.07455	0.874461		0.100916	0.13462	0.121686
Cdh1	1.0821	1.00924	0.915677		0.254841	0.44761	0.304001
EpCAM	0.981094	1.01133	1.00785		0.262539	0.435669	0.265384
Cldn3	1.05758	1.25188	0.75531		1.07797	0.712504	0.720049
Cldn4	1.16106	1.02849	0.837419		0.214789	0.261489	0.242836
Cldn6	1.12613	0.974839	0.910914		0.458713	0.652735	0.468243
Cldn7	0.995444	1.01925	0.985602		0.480283	0.830334	0.585784
Cldn8	1.62	1.46	0.71		0.09	0.08	0.04
Each value represents normalised expression (qRT-PCR) for a single sample (mean of 3 wells)
Supplementary Figure 3E - qRT-PCR data
	Grhl2+/+						Grhl2GT/GT
Grhl2	1.06745	0.9948	0.941708				0.047091	0.046483	0.066079
Cdh1	1.07055	0.982137	0.951088				0.345904	0.29663	0.440915
EpCAM	1.45981	0.65656	1.04335				0.271275	0.261766	0.388781
Cldn3	0.785937	1.14994	1.10647				0.499155	0.542827	0.714514
Cldn4	1.0341	1.00346	0.963691				0.163918	0.141529	0.21998
Cldn6	1.1265	0.943378	0.940985				0.518278	0.440453	0.599672
Cldn7	1.12106	0.986079	0.904608				0.45076	0.381798	0.558508
Cldn8	0.86	1.06	1.16				0.05	0.06	0.04
Each value represents normalised expression (qRT-PCR) for a single sample (mean of 3 wells)

[truncated: 3 more sheets: Supplementary Figure6, Supplementary Figure 7, Supplementary Figure 9]
